# Supplementary material for: Glycyrrhizin Acid and Glycyrrhetinic Acid Modified Polyethyleneimine for Targeted DNA Delivery to Hepatocellular Carcinoma
Source: Int J Mol Sci. 2019 Oct 12;20(20):5074. doi: 10.3390/ijms20205074 (PMC6829341; doi:10.3390/ijms20205074)
Supplement: Supplementary file 1 [file ijms-20-05074-s001.zip]

Archive with 2 entries (2 files):
- Supporting informatio1.docx
- 2h transfection (confocal images) of PEI-GA0.75 polyplex on HEPG2 cells..avi
